# Supplementary material for: A Novel Nanobody-Horseradish Peroxidase Fusion Based-Competitive ELISA to Rapidly Detect Avian Corona-Virus-Infectious Bronchitis Virus Antibody in Chicken Serum
Source: Int J Mol Sci. 2022 Jul 8;23(14):7589. doi: 10.3390/ijms23147589 (PMC9321063; doi:10.3390/ijms23147589)
Supplement: Supplementary file 1 [file ijms-23-07589-s001.zip]

Archive with 1 entries (1 files):
- ijms-1791121-supplementary.pdf
